# Supplementary material for: Licochalcone E, a β-Amyloid Aggregation Inhibitor, Regulates Microglial M1/M2 Polarization via Inhibition of CTL1-Mediated Choline Uptake
Source: Biomolecules. 2023 Jan 17;13(2):191. doi: 10.3390/biom13020191 (PMC9953043; doi:10.3390/biom13020191)
Supplement: Supplementary file 1 [file biomolecules-13-00191-s001.zip]

Archive with 1 entries (1 files):
- biomolecules-2059366-supplementary.pdf
